# Supplementary material for: Biodiversity of Duckweed (Lemnaceae) in Water Reservoirs of Ukraine and China Assessed by Chloroplast DNA Barcoding
Source: Plants (Basel). 2022 May 30;11(11):1468. doi: 10.3390/plants11111468 (PMC9182681; doi:10.3390/plants11111468)
Supplement: Supplementary file 1 [file plants-11-01468-s001.zip]

Archive with 3 entries (2 files):
- plants-1691397-SI/
- plants-1691397-SI/Proofred- Chen et al.-Supplemental Figures.pdf
- plants-1691397-SI/REVISED- Chen-Supplemental Tables.pdf
